# Supplementary material for: ﻿Ferulagroessingii (Apiaceae), a new synonym of Ferulalicentiana var. tunshanica
Source: PhytoKeys. 2025 Mar 18;254:21–7. doi: 10.3897/phytokeys.254.145845 (PMC11937904; doi:10.3897/phytokeys.254.145845)
Supplement: XML Treatment for Ferula licentiana var. tunshanica [file phytokeys.254.145845-treatment1.xml]

<!DOCTYPE tp:taxon-treatment
  PUBLIC "-//TaxonX//DTD Taxonomic Treatment Publishing DTD v0 20100105//EN" "tax-treatment-NSO.dtd">
<tp:taxon-treatment xmlns:tp="http://www.plazi.org/taxpub"><tp:treatment-meta><kwd-group><label>Taxon classification</label><kwd>
                <named-content content-type="kingdom">Plantae</named-content>
              </kwd><kwd>
                <named-content content-type="order">Apiales</named-content>
              </kwd><kwd>
                <named-content content-type="family">Apiaceae</named-content>
              </kwd></kwd-group><mixed-citation publication-type="journal"><person-group><name><surname>Yang</surname><given-names>Lei</given-names></name><name><surname>Li</surname><given-names>Wen-Jun</given-names></name></person-group><article-title>﻿<italic><tp:taxon-name><tp:taxon-name-part taxon-name-part-type="genus" reg="Ferula">Ferula</tp:taxon-name-part><tp:taxon-name-part taxon-name-part-type="species" reg="groessingii">groessingii</tp:taxon-name-part></tp:taxon-name></italic> (<tp:taxon-name><tp:taxon-name-part taxon-name-part-type="family">Apiaceae</tp:taxon-name-part></tp:taxon-name>), a new synonym of <italic><tp:taxon-name><tp:taxon-name-part taxon-name-part-type="genus" reg="Ferula">Ferula</tp:taxon-name-part><tp:taxon-name-part taxon-name-part-type="species" reg="licentiana">licentiana</tp:taxon-name-part></tp:taxon-name></italic> var. <italic><tp:taxon-name><tp:taxon-name-part taxon-name-part-type="genus" reg="Ferula"/><tp:taxon-name-part taxon-name-part-type="species" reg="licentiana"/><tp:taxon-name-part taxon-name-part-type="variety" reg="tunshanica">tunshanica</tp:taxon-name-part></tp:taxon-name></italic></article-title><source>PhytoKeys</source><day>18</day><month>03</month><year>2025</year><volume>254</volume><fpage>21</fpage><lpage>27</lpage><pub-id pub-id-type="doi">10.3897/phytokeys.254.145845</pub-id></mixed-citation></tp:treatment-meta><tp:nomenclature><label>﻿</label><tp:taxon-name>
              <object-id xmlns:xlink="http://www.w3.org/1999/xlink" content-type="arpha" xlink:type="simple">EF8DE233-CC83-5E75-9FD2-CDDEEF0AE8AE</object-id>
              <tp:taxon-name-part taxon-name-part-type="genus" reg="Ferula">Ferula</tp:taxon-name-part>
              <tp:taxon-name-part taxon-name-part-type="species" reg="licentiana">licentiana</tp:taxon-name-part>
              <tp:taxon-name-part taxon-name-part-type="infraspecific-rank">var.</tp:taxon-name-part>
              <tp:taxon-name-part taxon-name-part-type="variety" reg="tunshanica">tunshanica</tp:taxon-name-part>
            </tp:taxon-name><tp:taxon-authority>(Anon.) R.H.Shan &amp; Q.X.Liu ex K.M.Shen, Fl. Reipubl. Popularis Sin. 55(3): 114 (1992).</tp:taxon-authority><tp:nomenclature-citation-list><tp:nomenclature-citation><tp:taxon-name>
                  <tp:taxon-name-part taxon-name-part-type="genus" reg="Ferula"/>
                  <tp:taxon-name-part taxon-name-part-type="species" reg="tunshanica"/>
                </tp:taxon-name><comment>≡ <tp:taxon-name><tp:taxon-name-part taxon-name-part-type="genus" reg="Ferula">Ferula</tp:taxon-name-part><tp:taxon-name-part taxon-name-part-type="species" reg="tunshanica">tunshanica</tp:taxon-name-part></tp:taxon-name> Anon. in Fl. Jiangsu 2: 935 (1982). </comment></tp:nomenclature-citation><tp:nomenclature-citation><tp:taxon-name>
                  <tp:taxon-name-part taxon-name-part-type="genus" reg="Ferula"/>
                  <tp:taxon-name-part taxon-name-part-type="species" reg="tunshanica"/>
                </tp:taxon-name><comment>= <tp:taxon-name><tp:taxon-name-part taxon-name-part-type="genus" reg="Ferula">Ferula</tp:taxon-name-part><tp:taxon-name-part taxon-name-part-type="species" reg="groessingii">groessingii</tp:taxon-name-part></tp:taxon-name> Riedl &amp; Riedl-Dorn, Linzer Biol. Beitr. 19(2): 485 (1987), syn. nov. Type. CHINA. Shandong province: Qingdao city, Taiqinggong, 12 August 1936, Licent E 13413 (holotype W, image!) </comment></tp:nomenclature-citation></tp:nomenclature-citation-list></tp:nomenclature><tp:treatment-sec sec-type="material" id="SECID0EWNAE"><title>Type.</title><p>China. • Jiangsu province: Tongshan, Maocun, 22 June 1974, Wen-Zhe Fang &amp; Ping-Ping Ling et al. 74020 (holotype: NAS00042894!).</p></tp:treatment-sec><tp:treatment-sec sec-type="material" id="SECID0E2NAE"><title>Specimens examined.</title><p><bold>China.</bold> • <bold>Shandong</bold>: city. Qingdao, county Laoshan (<named-content xmlns:xlink="http://www.w3.org/1999/xlink" content-type="dwc:verbatimCoordinates" xlink:type="simple"><named-content content-type="geo-json" specific-use="{&#34;type&#34;:&#34;Point&#34;,&#34;coordinates&#34;:[120.680833,36.136167]}" id="NCID0EIOAE" xlink:type="simple">36°08.17'N, 120°40.85'E</named-content></named-content>), 18 Jun 2023, Wen-jun Li &amp; Lei Yang LS20230618001 (<named-content xmlns:xlink="http://www.w3.org/1999/xlink" content-type="dwc:institutional_code" xlink:title="Herbarium of Xinjiang Institute of Ecology and Geography, Chinese Academy of Sciences" xlink:href="http://grbio.org/institution/xinjiang-institute-ecology-and-geography" xlink:type="simple">XJBI</named-content>, barcode XJBI00162552!; XJBI00162553!; XJBI00162554!; XJBI00162555!; XJBI00162556!; XJBI00162557!); city. Jinan, Hushan Forest Park, 11 Jun 2015, Xiao-wei Xin Lilan794 (KUN, image! barcode KUN1480754); city. Jinan, Foyu Valley, 8 Jun 1977, Chang-qi Yuan 83 (NAS, barcode NAS00021792!; NAS00021793!; NAS00021795!; NAS00021796!; NAS00021801!); city. Jinan, 12 Jun 1964, s.n. 64036 (NAS, barcode NAS00021719!; NAS00021720!). • <bold>Henan</bold>: city. Lingbao, Jiaoyuan Valley, 27 Jun 1974, Zhi-xin Hu 17213 (WUK, image! barcode WUK0416132; WUK0416133; WUK0297545). • <bold>Hubei</bold>: city. Zaoyang, county Shangdang, mountain Yazishan, 13 Jun 2018, Shen-lan Li GanQL1240 (KUN, image! barcode KUN1457994). • <bold>Jiangsu</bold>: mountain Tongshan, 10 Jul 1976, Ren-hua Shan 7607E (NAS, barcode NAS00021800!). • <bold>Shannxi</bold>: mountain Huashan, Yuquanyuan, 26 May 1956, Kun-jun Fu &amp; Ben-zhao Guo 10101 (WUK, image! barcode WUK0092684); county Huayin, mountain Huashan, 24 Jun 1974, Kun-jun Fu 17207 (WUK, image! barcode WUK0416139; WUK0416140; WUK0297551); mountain Huashan, Suoluopin, 10 May 1961, Zhiwuxi 104 (WUK, image! barcode WUK0483271); mountain Huashan, Yukou, 1 Jun 1956, Kun-jun Fu &amp; Ben-zhao Guo 10148 (WUK, image! barcode WUK0099592); county Huayin, Xianyu, 23 Jun 1974, Kun-jun Fu 17205 (WUK, image! barcode WUK0416128; WUK0416129; WUK0297553); county Huayin, Huayingongshe, 28 Jun 1974, Kun-jun Fu 17215 (WUK image!, barcode WUK0416130; WUK0416131). • <bold>Shanxi</bold>: county Huairen, 24 May 1938, W.Y.Hsia 4373 (PE, barcode PE00756177!).</p></tp:treatment-sec></tp:taxon-treatment>
